# Supplementary material for: Effect of Thermal Processing by Spray Drying on Key Ginger Compounds
Source: Metabolites. 2025 May 24;15(6):350. doi: 10.3390/metabo15060350 (PMC12195494; doi:10.3390/metabo15060350)
Supplement: Supplementary file 1 [file metabolites-15-00350-s001.zip]

Archive with 1 entries (1 files):
- metabolites-3645369-supplementary.pdf
